# Supplementary material for: Cytocompatible and Antibacterial Properties of Chitosan-Siloxane Hybrid Spheres
Source: Polymers (Basel). 2019 Oct 14;11(10):1676. doi: 10.3390/polym11101676 (PMC6835879; doi:10.3390/polym11101676)
Supplement: Supplementary file 1 [file polymers-11-01676-s001.zip]

Archive with 7 entries (4 files):
- Supplement/
- Supplement/Supplement_Video1.mp4
- __MACOSX/
- __MACOSX/Supplement/
- __MACOSX/Supplement/._Supplement_Video1.mp4
- Supplement/Dupplement_Figure1.jpg
- __MACOSX/Supplement/._Dupplement_Figure1.jpg
